# Supplementary material for: The Genomic Landscape of Urothelial Carcinoma with High and Low ERBB2 Expression
Source: Cancers (Basel). 2023 Dec 6;15(24):5721. doi: 10.3390/cancers15245721 (PMC10742086; doi:10.3390/cancers15245721)
Supplement: Supplementary file 1 [file cancers-15-05721-s001.zip]

Archive with 1 entries (1 files):
- cancers-2721473-supplementary.pdf
